# Supplementary material for: Isohexide-Based Tunable Chiral Platforms as Amide- and Thiourea-Chiral Solvating Agents for the NMR Enantiodiscrimination of Derivatized Amino Acids
Source: Molecules. 2024 Mar 15;29(6):1307. doi: 10.3390/molecules29061307 (PMC10974320; doi:10.3390/molecules29061307)
Supplement: Supplementary file 1 [file molecules-29-01307-s001.zip]

Archive with 1 entries (1 files):
- molecules-2905499-supplementary.pdf
